# Supplementary material for: Phylogenomics of Unusual Histone H2A Variants in Bdelloid Rotifers
Source: PLoS Genet. 2009 Mar 6;5(3):e1000401. doi: 10.1371/journal.pgen.1000401 (PMC2642717; doi:10.1371/journal.pgen.1000401)
Supplement: Table S1 — Histone gene characteristics of the bdelloid rotifers Philodina roseola and Adineta vaga. The following histone gene features are given: presence/absence and the number of introns (in brackets); presence of a conserved stem-loop motif and putative HDE element beyond the STOP codon; the mass of each bdelloid histone gene calculated with PeptideMass (in kDalton), a range of masses for the histone genes of animals; the number of amino acids in the C-terminal tail for the bdelloid H2A variants, a maximum number is given for the canonical H2A and H2AX variants in other eukaryotes. The unique bdelloid histone gene features are in bold. (0.02 MB XLS) [file pgen.1000401.s003.xls]

## Sheet: Feuil1
	Philodina roseola	Adineta vaga	Animals
	Pr - H3 in cluster	Av - H3 in cluster	canonical H3
intron	NO	YES (1)	NO
stem-loop	YES	YES	YES
HDE1	YES	YES	YES
mass (in kDalton)2	15.4 kD	15.4 kD	~15.3-15.4 kD
	Pr - H4 in cluster	Av - H4 in cluster	canonical H4
intron	1 lineage: YES (1)	YES (1)	NO
stem-loop	YES	YES	YES
HDE1	YES	YES	YES
mass (in kDalton)2	11.4 kD	11.4 kD	~11.4 kD
	Pr - H2B in cluster	Av - H2B in cluster	canonical H2B
intron	YES (1)	YES (1)	NO
stem-loop	YES	YES	YES
HDE1	YES	YES	YES
mass (in kDalton)2	14.2 kD	14.2 kD	~13.6-14.2 kD
	Pr - H2Abd in cluster	Av - H2Abd in cluster	canonical H2A
intron	YES (1)	YES (1)	NO
stem-loop	YES	YES	YES
HDE1	YES	YES	YES
mass (in kDalton)2	16.7 kD	16.2 kD	~13.5-14.2 kD
C-terminal tail3	29 amino acids	28 amino acids	< 15 amino acids
	Pr - H2Abd1	Av - H2Abd1	H2AX
intron	NO	YES (1)	YES, species dependent
stem-loop	YES	YES	YES
HDE1	YES	YES	YES
mass (in kDalton)2	17.3 kD	16.2 - 16.6 kD	~14-15.1 kD
C-terminal tail3	42 - 43 amino acids	34 - 37 amino acids	< 24 amino acids + S-4Q motif
	Pr - H2Abd2	Av - H2Abd2
intron	YES (3)	YES (3)
stem-loop	NO	NO
HDE1	NO	NO
mass (in kDalton)2	16.7 kD	17 kD
C-terminal tail3	36 amino acids	40 amino acids
	Pr - H2B (with H2Abd1)	Av - H2B (with H2Abd1)
intron	NO	NO
stem-loop	YES	YES
HDE1	YES	YES
mass (in kDalton)2	14 kD	14 kD
Legend
1 = putative HDE motif
2 = mass calculated from the amino acid sequences obtained from the sequencing
3 = number of amino acids beyond the LLPKK motif in histone H2A genes
